# Supplementary material for: Chagas Disease-Related Mortality in Spain, 1997 to 2018
Source: Microorganisms. 2021 Sep 20;9(9):1991. doi: 10.3390/microorganisms9091991 (PMC8469044; doi:10.3390/microorganisms9091991)
Supplement: Supplementary file 1 [file microorganisms-09-01991-s001.zip]

Archive with 1 entries (1 files):
- microorganisms-1358245-supplementary.pdf
